# Supplementary material for: Joint image compression and encryption based on sparse Bayesian learning and bit-level 3D Arnold cat maps
Source: PLoS One. 2019 Nov 18;14(11):e0224382. doi: 10.1371/journal.pone.0224382 (PMC6860426; doi:10.1371/journal.pone.0224382)
Supplement: S1 File — All the data for the experiments in the paper. (ZIP) [file pone.0224382.s001.zip]

Archive with 8 entries (8 files):
- Cameraman.jpg
- Finger.jpg
- Peppers.tiff
- Texture.tiff
- Airfield.tif
- Baboon.bmp
- Barbara.bmp
- Boats.tif
